# Supplementary material for: High-Level Drug-Resistant Mutations among HIV-1 Subtype A6 and CRF02_AG in Kazakhstan
Source: Viruses. 2023 Jun 21;15(7):1407. doi: 10.3390/v15071407 (PMC10384832; doi:10.3390/v15071407)
Supplement: Supplementary file 1 [file viruses-15-01407-s001.zip]

Archive with 1 entries (1 files):
- viruses-2412261-supplementary.pdf
